# Supplementary material for: Binding of a fluorescence reporter and a ligand to an odorant-binding protein of the yellow fever mosquito, Aedes aegypti
Source: F1000Res. 2015 Jan 9;3:305. Originally published 2014 Dec 12. [Version 2] doi: 10.12688/f1000research.5879.2 (PMC4309172; doi:10.12688/f1000research.5879.2)
Supplement: Update 1. Fluorescence reporter assay data with assessing binding of insect repellents to the yellow fever mosquito ( Culex quinquefasciatus) odorant binding protein AaegOBP1 — Fluorescence reporter was N-phenyl-1-naphthylamine (NPN). Insect repellents used were DEET, PMD, Picaridin and IR3535. Mosquito oviposition pheromone was used as a positive control. Please see ReadMe file for details regarding each file. Please see the associated article for methods. The raw data for Figure 5C has been added in this version. [file f1000research-3-6433-s0000.tgz]

Archive with 1 entries (1 files):
- ba0813e0-cb74-4ea0-bf7a-3d9e8f1a2b2c_Leal_Leal_Raw_Data.zip
